# Supplementary material for: Isoquercitrin Attenuates Steatohepatitis by Inhibition of the Activated NLRP3 Inflammasome through HSP90
Source: Int J Mol Sci. 2023 May 15;24(10):8795. doi: 10.3390/ijms24108795 (PMC10218527; doi:10.3390/ijms24108795)
Supplement: Supplementary file 1 [file ijms-24-08795-s001.zip]

Archive with 1 entries (1 files):
- ijms-2337663-supplementary.pdf
